# Supplementary material for: HAT-field: a cheap, robust and quantitative Point-of-care serological test for Covid-19
Source: Biol Methods Protoc. 2022 Nov 28;7(1):bpac026. doi: 10.1093/biomethods/bpac026 (PMC9620368; doi:10.1093/biomethods/bpac026)
Supplement: bpac026_Supplementary_Data [file bpac026_supplementary_data.zip]

Archive with 4 entries (4 files):
- Data cohort clinical samples .xlsx
- Protocol for HAT-field.pdf
- Supplementary figures for BMP.docx
- Data cohort clinical samples .pdf
